# Supplementary material for: Interaction Between Glucagon-like Peptide 1 and Its Analogs with Amyloid-β Peptide Affects Its Fibrillation and Cytotoxicity
Source: Int J Mol Sci. 2025 Apr 25;26(9):4095. doi: 10.3390/ijms26094095 (PMC12071944; doi:10.3390/ijms26094095)
Supplement: Supplementary file 1 [file ijms-26-04095-s001.zip]

Archive with 1 entries (1 files):
- ijms-3578026-supplementary.pdf
